# Supplementary material for: Imiquimod-Loaded Chitosan-Decorated Di-Block and Tri-Block Polymeric Nanoparticles Loaded In Situ Gel for the Management of Cervical Cancer
Source: Gels. 2023 Sep 3;9(9):713. doi: 10.3390/gels9090713 (PMC10530705; doi:10.3390/gels9090713)
Supplement: Supplementary file 1 [file gels-09-00713-s001.zip]

Archive with 1 entries (1 files):
- gels-2550973-supplementary.pdf
